# Supplementary material for: Functional and Gait Assessment in Children and Adolescents Affected by Friedreich’s Ataxia: A One-Year Longitudinal Study
Source: PLoS One. 2016 Sep 6;11(9):e0162463. doi: 10.1371/journal.pone.0162463 (PMC5012652; doi:10.1371/journal.pone.0162463)
Supplement: S1 Table — * The correlation is significant at level 0.05 (2-code). **The correlation is significant at level 0.01 (2-code). (XLS) [file pone.0162463.s002.xls]

## Sheet: Sheet1
Correlation matrix_FRDA patients at the first assessment
		onset_age	GAA smaller	GAA longer	Disease duration (y)	Follow up	Height (cm)	Body Weight (kg)	BMI	Age (y,m)	Sara total score I	Gait I	Stance I	Sitting I	Finger Chase Mean I	Nose Finger Mean I	Fast Altern Hand Mean I	Heel-Shin Mean I	COM	Hc	H1	H2	Kc	K1	K2	K3	Ac	A1	A2	A3	A4	velocity	StrideTime	AM	Apmax	Foot-Ext	Foot-Int	HMmax	HMmin	KMmax	KMmin	HP1	HP2	HP3	KPmax	KPmin	APmin	Habdc	Habd1
onset_age	Pearson Correlation	1	-0.331149	0.0563125	,630*	-0.182538	,731*	,709*	0.147238	,871**	0.252684	0.269531	0.160794	0.0539951	0.0905135	0.0905135	-0.0364745	0.137973	0.223973	-0.50097	-0.239735	-0.422537	-0.444164	-0.341459	-0.389527	-,632*	-0.222715	-0.285031	-0.351034	-0.366938	-0.398232	-0.307229	0.437392	0.571404	-0.225334	0.0595048	0.315227	-0.025578	0.0387013	-0.359015	-0.310924	-0.121616	-0.548683	-0.257497	-0.294769	0.153635	-,632*	-0.296694	-0.420653
	Sig. (2-code)		0.319855	0.869377	0.0376299	0.638307	0.0106332	0.0146642	0.66573	0.00048895	0.453471	0.422839	0.636714	0.874715	0.791267	0.791267	0.915211	0.685802	0.533906	0.116483	0.477691	0.195436	0.171121	0.304085	0.236345	0.0371362	0.510383	0.395565	0.289827	0.266981	0.225111	0.358085	0.178524	0.0663126	0.505292	0.862031	0.34505	0.940494	0.910053	0.278232	0.352032	0.721685	0.0804858	0.444617	0.37889	0.651982	0.0370445	0.375638	0.197647
	N	11	11	11	11	9	11	11	11	11	11	11	11	11	11	11	11	11	10	11	11	11	11	11	11	11	11	11	11	11	11	11	11	11	11	11	11	11	11	11	11	11	11	11	11	11	11	11	11
GAA smaller	Pearson Correlation	-0.331149	1	0.0587719	0.050797	0.101668	-0.0534542	-0.00167503	-0.0417405	-0.123791	0.214867	-0.0550025	-0.00213422	0.00278939	0.269011	0.269011	0.513594	0.23337	0.0508247	0.398131	0.479035	0.533057	-0.0128735	0.0249076	0.120616	0.371265	-0.176394	-0.132168	-0.404249	-0.471803	-0.341928	0.0533726	0.147349	-0.135584	0.0248339	-0.00988395	-0.00539602	0.0539631	0.241115	-0.0340538	-0.22799	0.0618347	0.554076	0.001014	-0.32062	0.0916073	0.191209	-0.340241	0.304497
	Sig. (2-code)	0.319855		0.863717	0.882089	0.794659	0.875961	0.9961	0.903017	0.716882	0.525772	0.872394	0.995031	0.993506	0.423768	0.423768	0.106108	0.489806	0.889108	0.22524	0.13602	0.0913222	0.970034	0.942052	0.723896	0.260947	0.603882	0.698474	0.217532	0.142888	0.303377	0.87615	0.66549	0.691009	0.942223	0.976991	0.987437	0.874788	0.475084	0.920823	0.50015	0.856676	0.0769549	0.997639	0.336402	0.788794	0.573301	0.305925	0.362596
	N	11	11	11	11	9	11	11	11	11	11	11	11	11	11	11	11	11	10	11	11	11	11	11	11	11	11	11	11	11	11	11	11	11	11	11	11	11	11	11	11	11	11	11	11	11	11	11	11
GAA longer	Pearson Correlation	0.0563125	0.0587719	1	-0.24611	-,853**	-0.196837	-0.332391	-0.377733	-0.129465	-0.342583	-0.258778	-0.421791	-0.465012	-0.239808	-0.239808	0.0141954	-0.221855	0.493526	0.133615	-0.175906	-0.0980293	,663*	,718*	0.577525	-0.108839	0.201357	0.345011	0.367407	-0.160553	0.0692526	0.322213	-0.173507	0.106927	0.235687	0.145805	0.250372	-0.198979	-0.188378	0.493606	0.479039	-0.20148	-,641*	0.0343538	0.454819	-0.121404	0.3379	-0.46556	-0.206362
	Sig. (2-code)	0.869377	0.863717		0.465696	0.00349043	0.561844	0.317932	0.252073	0.704399	0.302392	0.442273	0.19631	0.149533	0.477553	0.477553	0.966958	0.51206	0.147165	0.69531	0.604899	0.774308	0.0263031	0.0127465	0.062804	0.75007	0.552709	0.298751	0.266323	0.637225	0.839664	0.33387	0.60991	0.754345	0.485381	0.668821	0.457752	0.557507	0.579098	0.122827	0.136016	0.552462	0.0336345	0.920127	0.159863	0.722152	0.30948	0.148989	0.542666
	N	11	11	11	11	9	11	11	11	11	11	11	11	11	11	11	11	11	10	11	11	11	11	11	11	11	11	11	11	11	11	11	11	11	11	11	11	11	11	11	11	11	11	11	11	11	11	11	11
Disease duration (y)	Pearson Correlation	,630*	0.050797	-0.24611	1	-0.0752559	,708*	,848**	0.4249	,931**	,688*	0.455602	0.5333	0.457227	0.559017	0.559017	0.445045	0.481051	-0.172706	-0.254202	0.181015	-0.171594	-,707*	-,706*	-0.404657	-0.574901	-0.361345	-0.425194	-0.466353	-0.262961	-0.370178	-0.519065	0.557653	0.40515	-0.443707	-0.0589492	0.178467	-0.12021	0.398121	-,624*	-0.51674	-0.187906	0.0543361	-0.502138	-,756**	0.558751	-0.488152	-0.132742	0.0382593
	Sig. (2-code)	0.0376299	0.882089	0.465696		0.847412	0.0147933	0.000986897	0.192684	3.20715e-05	0.0192803	0.159053	0.091147	0.157383	0.0738115	0.0738115	0.170172	0.134143	0.633273	0.450669	0.594279	0.613916	0.0148817	0.0151961	0.217024	0.0642922	0.274896	0.192343	0.148206	0.434663	0.262455	0.101805	0.0746706	0.216411	0.171615	0.863309	0.599567	0.724793	0.225253	0.0401378	0.103619	0.580066	0.873929	0.115497	0.00707087	0.0739783	0.127665	0.69722	0.911076
	N	11	11	11	11	9	11	11	11	11	11	11	11	11	11	11	11	11	10	11	11	11	11	11	11	11	11	11	11	11	11	11	11	11	11	11	11	11	11	11	11	11	11	11	11	11	11	11	11
Follow up	Pearson Correlation	-0.182538	0.101668	-,853**	-0.0752559	1	0.000251333	0.1927	0.363862	-0.132662	0.141131	0.0579007	0.188781	0.381421	0.0656532	0.0656532	-0.111436	0.204024	-0.572758	-0.0616637	0.0879524	0.242017	-0.574776	-0.444192	-0.605908	0.354246	-0.293377	-0.553387	-0.577195	0.105301	-0.620882	-0.0800812	0.199157	-0.147316	-0.00098702	0.0455447	-0.14916	0.55994	0.280383	-0.38855	-0.557573	0.551478	0.632823	0.266778	-0.0997624	-0.0621698	-0.534849	0.522128	0.319472
	Sig. (2-code)	0.638307	0.794659	0.00349043	0.847412		0.999488	0.619381	0.335734	0.733675	0.71722	0.882375	0.626657	0.311119	0.866732	0.866732	0.775321	0.598515	0.137832	0.874777	0.821976	0.530402	0.105465	0.230991	0.0837337	0.349606	0.443562	0.122192	0.103667	0.787454	0.0743596	0.837729	0.607454	0.705266	0.997989	0.907377	0.701711	0.11691	0.464917	0.301395	0.118802	0.123757	0.0673748	0.487733	0.798444	0.873756	0.137894	0.14932	0.40202
	N	9	9	9	9	9	9	9	9	9	9	9	9	9	9	9	9	9	8	9	9	9	9	9	9	9	9	9	9	9	9	9	9	9	9	9	9	9	9	9	9	9	9	9	9	9	9	9	9
Height (cm)	Pearson Correlation	,731*	-0.0534542	-0.196837	,708*	0.000251333	1	,806**	-0.0512695	,793**	0.296323	0.0489843	0.101503	0.0343149	0.0921852	0.0921852	0.268631	0.261223	0.00356081	-,712*	-0.148627	-0.459542	-0.34085	-0.380634	-0.131671	-0.458374	-0.111539	-0.073581	-0.343783	-0.324845	-0.157818	-0.105278	0.183127	,651*	0.0951404	0.18422	0.275554	-0.162693	-0.189731	-0.146396	-0.190979	-0.127525	-0.0395006	0.0763822	-0.523989	-0.129617	-0.465707	-0.0897098	-0.544828
	Sig. (2-code)	0.0106332	0.875961	0.561844	0.0147933	0.999488		0.00275886	0.880999	0.00359844	0.376263	0.886273	0.766498	0.920217	0.787488	0.787488	0.424449	0.437818	0.992211	0.0140498	0.662737	0.155022	0.305003	0.248151	0.699563	0.156211	0.744047	0.829766	0.300589	0.329709	0.643047	0.758033	0.589908	0.030198	0.780817	0.587651	0.412134	0.632683	0.576324	0.667547	0.573771	0.70866	0.908201	0.823371	0.0980303	0.704066	0.148844	0.793086	0.0830757
	N	11	11	11	11	9	11	11	11	11	11	11	11	11	11	11	11	11	10	11	11	11	11	11	11	11	11	11	11	11	11	11	11	11	11	11	11	11	11	11	11	11	11	11	11	11	11	11	11
Body Weight (kg)	Pearson Correlation	,709*	-0.00167503	-0.332391	,848**	0.1927	,806**	1	0.541817	,871**	0.359765	0.0812749	0.190635	0.200162	0.285184	0.285184	0.240381	0.222019	-0.335031	-0.486218	-0.132229	-0.381807	-,628*	-0.52748	-0.450419	-0.465302	-0.0724746	-0.180853	-0.411196	-0.184779	-0.240993	-0.154729	0.288263	,718*	-0.0674748	0.115416	0.188316	0.23926	0.113748	-0.389401	-,605*	0.216558	0.00793799	-0.0813715	-0.569857	0.186453	-,643*	0.15064	-0.105427
	Sig. (2-code)	0.0146642	0.9961	0.317932	0.000986897	0.619381	0.00275886		0.085136	0.000482822	0.277156	0.812226	0.574473	0.555119	0.3953	0.3953	0.47647	0.51174	0.34399	0.129409	0.69834	0.246575	0.0383611	0.0954112	0.164455	0.149245	0.832294	0.594615	0.208973	0.586499	0.475313	0.649641	0.389991	0.0127742	0.843736	0.735422	0.579224	0.478591	0.73913	0.23651	0.0485416	0.522439	0.98152	0.812006	0.0672197	0.583052	0.0326749	0.658407	0.7577
	N	11	11	11	11	9	11	11	11	11	11	11	11	11	11	11	11	11	10	11	11	11	11	11	11	11	11	11	11	11	11	11	11	11	11	11	11	11	11	11	11	11	11	11	11	11	11	11	11
BMI	Pearson Correlation	0.147238	-0.0417405	-0.377733	0.4249	0.363862	-0.0512695	0.541817	1	0.338669	0.212939	0.103742	0.237555	0.368456	0.353605	0.353605	-0.016958	0.0431755	-,650*	0.153551	-0.0111639	-0.00631317	-,613*	-0.405164	-,619*	-0.158435	0.0100337	-0.226223	-0.185219	0.213066	-0.1481	-0.150012	0.224382	0.256439	-0.261067	-0.0687271	-0.0755136	,618*	0.464019	-0.47156	-,744**	0.533871	0.100646	-0.23657	-0.200984	0.498145	-0.471814	0.467424	0.600078
	Sig. (2-code)	0.66573	0.903017	0.252073	0.192684	0.335734	0.880999	0.085136		0.30831	0.529583	0.761475	0.481825	0.264855	0.286063	0.286063	0.960532	0.899697	0.0419965	0.652164	0.974012	0.985302	0.0449326	0.216393	0.0423692	0.641731	0.976642	0.503567	0.585593	0.52933	0.663871	0.659758	0.507138	0.446555	0.438101	0.840868	0.825353	0.0425187	0.15052	0.143123	0.00868228	0.0907354	0.768423	0.483698	0.55346	0.118891	0.142878	0.147151	0.0509653
	N	11	11	11	11	9	11	11	11	11	11	11	11	11	11	11	11	11	10	11	11	11	11	11	11	11	11	11	11	11	11	11	11	11	11	11	11	11	11	11	11	11	11	11	11	11	11	11	11
Age (y,m)	Pearson Correlation	,871**	-0.123791	-0.129465	,931**	-0.132662	,793**	,871**	0.338669	1	0.555082	0.415735	0.413761	0.315237	0.396956	0.396956	0.2649	0.369895	-0.00624157	-0.397102	0.00180426	-0.307797	-,658*	-,608*	-0.439969	-,662*	-0.33394	-0.403763	-0.460941	-0.339518	-0.422216	-0.473717	0.559489	0.525955	-0.387376	-0.00933374	0.261605	-0.088241	0.27057	-0.564694	-0.473984	-0.176387	-0.224018	-0.439562	-,618*	0.426521	-,607*	-0.223893	-0.173899
	Sig. (2-code)	0.00048895	0.716882	0.704399	3.20715e-05	0.733675	0.00359844	0.000482822	0.30831		0.0763078	0.20349	0.205863	0.345034	0.226738	0.226738	0.431157	0.262849	0.986347	0.226551	0.995799	0.357151	0.027861	0.0470635	0.175684	0.0265223	0.315543	0.218139	0.153606	0.30702	0.195812	0.141049	0.0735161	0.0965498	0.239169	0.978271	0.437124	0.796412	0.420983	0.0703076	0.140794	0.603897	0.507847	0.176131	0.0426332	0.190809	0.0476579	0.50809	0.60909
	N	11	11	11	11	9	11	11	11	11	11	11	11	11	11	11	11	11	10	11	11	11	11	11	11	11	11	11	11	11	11	11	11	11	11	11	11	11	11	11	11	11	11	11	11	11	11	11	11
Sara total score I	Pearson Correlation	0.252684	0.214867	-0.342583	,688*	0.141131	0.296323	0.359765	0.212939	0.555082	1	,796**	,912**	,787**	,874**	,874**	0.555517	,861**	0.193704	0.249998	,680*	0.475166	-,743**	-,785**	-0.582639	-0.226759	-,789**	-,823**	-0.595592	-0.396971	-,631*	-,849**	,846**	-0.319202	-,762**	-0.433598	0.00398473	-0.371325	,691*	-,816**	-0.474759	-0.524221	0.33464	-,689*	-,638*	,754**	-0.396119	-0.415326	0.31553
	Sig. (2-code)	0.453471	0.525772	0.302392	0.0192803	0.71722	0.376263	0.277156	0.529583	0.0763078		0.00338929	9.26089e-05	0.00403142	0.000428941	0.000428941	0.0760289	0.000656204	0.591817	0.458447	0.0214153	0.139668	0.0088432	0.00421684	0.0599713	0.502529	0.00385506	0.00186481	0.0531869	0.226719	0.0373468	0.000941386	0.00102599	0.338665	0.00636619	0.182755	0.990723	0.260865	0.0186242	0.00217527	0.140055	0.0978552	0.314466	0.0189926	0.0348411	0.00732408	0.227808	0.20398	0.34456
	N	11	11	11	11	9	11	11	11	11	11	11	11	11	11	11	11	11	10	11	11	11	11	11	11	11	11	11	11	11	11	11	11	11	11	11	11	11	11	11	11	11	11	11	11	11	11	11	11
Gait I	Pearson Correlation	0.269531	-0.0550025	-0.258778	0.455602	0.0579007	0.0489843	0.0812749	0.103742	0.415735	,796**	1	,926**	,773**	0.537996	0.537996	0.0497071	0.559909	0.460448	0.258384	0.578433	0.461891	-,650*	-,757**	-0.565248	-0.454565	-,832**	-,871**	-0.576422	-0.353747	-,624*	-,941**	,823**	-0.415238	-,906**	-0.290574	0.188347	-0.36426	,687*	-,863**	-0.420651	-0.555667	0.127926	-,897**	-0.526666	,813**	-0.298453	-0.487959	0.248177
	Sig. (2-code)	0.422839	0.872394	0.442273	0.159053	0.882375	0.886273	0.812226	0.761475	0.20349	0.00338929		4.33034e-05	0.00525152	0.0877994	0.0877994	0.884604	0.0732535	0.180522	0.442994	0.0622948	0.15265	0.0302728	0.00702242	0.0699716	0.160126	0.00150129	0.000489613	0.0634267	0.285856	0.0401377	1.5585e-05	0.00185643	0.204086	0.000119494	0.38603	0.57916	0.270755	0.0196353	0.000615889	0.19765	0.075933	0.707779	0.0001786	0.0960175	0.00232829	0.372677	0.127838	0.461836
	N	11	11	11	11	9	11	11	11	11	11	11	11	11	11	11	11	11	10	11	11	11	11	11	11	11	11	11	11	11	11	11	11	11	11	11	11	11	11	11	11	11	11	11	11	11	11	11	11
Stance I	Pearson Correlation	0.160794	-0.00213422	-0.421791	0.5333	0.188781	0.101503	0.190635	0.237555	0.413761	,912**	,926**	1	,868**	,726*	,726*	0.225147	,696*	0.315163	0.271772	,647*	0.503267	-,726*	-,833**	-,658*	-0.339464	-,788**	-,841**	-0.54697	-0.239381	-0.533405	-,908**	,785**	-0.414015	-,847**	-0.408571	0.0567278	-0.354295	,683*	-,865**	-0.506513	-0.524003	0.324089	-,784**	-0.581546	,801**	-0.333939	-0.302426	0.340198
	Sig. (2-code)	0.636714	0.995031	0.19631	0.091147	0.626657	0.766498	0.574473	0.481825	0.205863	9.26089e-05	4.33034e-05		0.000530301	0.0114417	0.0114417	0.505653	0.0174474	0.375075	0.418839	0.031362	0.114549	0.011353	0.00144285	0.0276753	0.307101	0.00394188	0.00119163	0.08163	0.478362	0.0910707	0.000111467	0.00423959	0.205558	0.00101255	0.212183	0.868421	0.285058	0.0205919	0.000591864	0.11185	0.0980203	0.330902	0.00430783	0.060569	0.00307344	0.315544	0.366035	0.30599
	N	11	11	11	11	9	11	11	11	11	11	11	11	11	11	11	11	11	10	11	11	11	11	11	11	11	11	11	11	11	11	11	11	11	11	11	11	11	11	11	11	11	11	11	11	11	11	11	11
Sitting I	Pearson Correlation	0.0539951	0.00278939	-0.465012	0.457227	0.381421	0.0343149	0.200162	0.368456	0.315237	,787**	,773**	,868**	1	0.553294	0.553294	0.104464	,752**	-0.0949929	0.359819	,718*	0.57481	-,698*	-,686*	-0.595579	-0.369225	-,831**	-,840**	-,612*	-0.332155	-,607*	-,780**	,741**	-0.35565	-,649*	-0.0656419	0.299559	-0.123536	,827**	-,711*	-0.562972	-0.235604	0.410393	-,607*	-0.38743	,728*	-0.496777	-0.0479913	0.596552
	Sig. (2-code)	0.874715	0.993506	0.149533	0.157383	0.311119	0.920217	0.555119	0.264855	0.345034	0.00403142	0.00525152	0.000530301		0.0774603	0.0774603	0.759857	0.00762548	0.794068	0.277079	0.0127685	0.0643442	0.0170217	0.0197647	0.0531932	0.263783	0.00153666	0.00121241	0.045417	0.318296	0.0476429	0.00460498	0.00902942	0.283089	0.030754	0.847938	0.370822	0.717446	0.00168705	0.0141245	0.0713586	0.485538	0.209952	0.0475621	0.2391	0.0110611	0.120069	0.888566	0.0527058
	N	11	11	11	11	9	11	11	11	11	11	11	11	11	11	11	11	11	10	11	11	11	11	11	11	11	11	11	11	11	11	11	11	11	11	11	11	11	11	11	11	11	11	11	11	11	11	11	11
Finger Chase Mean I	Pearson Correlation	0.0905135	0.269011	-0.239808	0.559017	0.0656532	0.0921852	0.285184	0.353605	0.396956	,874**	0.537996	,726*	0.553294	1	1,000**	,724*	,736**	0.0518661	0.37709	0.530459	0.417887	-,624*	-,603*	-0.542598	0.105355	-0.493909	-0.599172	-0.299	-0.12228	-0.420979	-,642*	,670*	-0.365039	-,672*	-,688*	-0.36637	-0.242954	0.586473	-,694*	-0.381604	-0.398719	0.261894	-0.551113	-0.459081	,700*	-0.240465	-0.31126	0.404244
	Sig. (2-code)	0.791267	0.423768	0.477553	0.0738115	0.866732	0.787488	0.3953	0.286063	0.226738	0.000428941	0.0877994	0.0114417	0.0774603		0	0.0118053	0.00981762	0.886848	0.252948	0.0932125	0.200921	0.040363	0.0495506	0.0845985	0.757862	0.122562	0.0514088	0.371758	0.720216	0.197263	0.033039	0.0239831	0.269654	0.0234806	0.0192204	0.267779	0.471617	0.057905	0.0178702	0.246847	0.224492	0.436598	0.0788816	0.15549	0.0164519	0.47631	0.351485	0.217539
	N	11	11	11	11	9	11	11	11	11	11	11	11	11	11	11	11	11	10	11	11	11	11	11	11	11	11	11	11	11	11	11	11	11	11	11	11	11	11	11	11	11	11	11	11	11	11	11	11
Nose Finger Mean I	Pearson Correlation	0.0905135	0.269011	-0.239808	0.559017	0.0656532	0.0921852	0.285184	0.353605	0.396956	,874**	0.537996	,726*	0.553294	1,000**	1	,724*	,736**	0.0518661	0.37709	0.530459	0.417887	-,624*	-,603*	-0.542598	0.105355	-0.493909	-0.599172	-0.299	-0.12228	-0.420979	-,642*	,670*	-0.365039	-,672*	-,688*	-0.36637	-0.242954	0.586473	-,694*	-0.381604	-0.398719	0.261894	-0.551113	-0.459081	,700*	-0.240465	-0.31126	0.404244
	Sig. (2-code)	0.791267	0.423768	0.477553	0.0738115	0.866732	0.787488	0.3953	0.286063	0.226738	0.000428941	0.0877994	0.0114417	0.0774603	0		0.0118053	0.00981762	0.886848	0.252948	0.0932125	0.200921	0.040363	0.0495506	0.0845985	0.757862	0.122562	0.0514088	0.371758	0.720216	0.197263	0.033039	0.0239831	0.269654	0.0234806	0.0192204	0.267779	0.471617	0.057905	0.0178702	0.246847	0.224492	0.436598	0.0788816	0.15549	0.0164519	0.47631	0.351485	0.217539
	N	11	11	11	11	9	11	11	11	11	11	11	11	11	11	11	11	11	10	11	11	11	11	11	11	11	11	11	11	11	11	11	11	11	11	11	11	11	11	11	11	11	11	11	11	11	11	11	11
Fast Altern Hand Mean I	Pearson Correlation	-0.0364745	0.513594	0.0141954	0.445045	-0.111436	0.268631	0.240381	-0.016958	0.2649	0.555517	0.0497071	0.225147	0.104464	,724*	,724*	1	,615*	-0.0989488	0.0966781	0.270655	0.128394	-0.159856	-0.187602	0.0770628	0.334604	-0.173945	-0.15365	-0.0199675	-0.126985	-0.167906	-0.146775	0.262596	-0.151612	-0.14442	-0.363417	-0.326529	-0.218798	0.200455	-0.195768	0.0836801	-0.258716	0.315676	-0.0985982	-0.302451	0.258011	-0.024573	-0.337177	0.108649
	Sig. (2-code)	0.915211	0.106108	0.966958	0.170172	0.775321	0.424449	0.47647	0.960532	0.431157	0.0760289	0.884604	0.505653	0.759857	0.0118053	0.0118053		0.044206	0.785656	0.77735	0.42083	0.706749	0.638707	0.580689	0.821819	0.314522	0.608995	0.651951	0.953533	0.709847	0.621668	0.666728	0.435326	0.656319	0.671815	0.271949	0.32706	0.51804	0.554528	0.564012	0.806759	0.442386	0.344325	0.773027	0.365993	0.443676	0.942829	0.310582	0.750495
	N	11	11	11	11	9	11	11	11	11	11	11	11	11	11	11	11	11	10	11	11	11	11	11	11	11	11	11	11	11	11	11	11	11	11	11	11	11	11	11	11	11	11	11	11	11	11	11	11
Heel-Shin Mean I	Pearson Correlation	0.137973	0.23337	-0.221855	0.481051	0.204024	0.261223	0.222019	0.0431755	0.369895	,861**	0.559909	,696*	,752**	,736**	,736**	,615*	1	0.0814362	0.274494	,686*	0.524099	-0.509798	-0.473771	-0.360416	-0.0649546	-,813**	-,750**	-0.501476	-0.508892	-,666*	-,639*	,749**	-0.374576	-0.467364	-0.205027	0.141946	-0.300883	,657*	-0.519373	-0.241338	-0.406657	0.342353	-0.379889	-0.281703	0.519485	-0.489302	-0.373388	0.350762
	Sig. (2-code)	0.685802	0.489806	0.51206	0.134143	0.598515	0.437818	0.51174	0.899697	0.262849	0.000656204	0.0732535	0.0174474	0.00762548	0.00981762	0.00981762	0.044206		0.823035	0.414008	0.0196534	0.0979474	0.109162	0.140998	0.276224	0.849514	0.00235137	0.00785869	0.116055	0.109899	0.0251967	0.0342831	0.00802684	0.256383	0.14721	0.545338	0.677172	0.368607	0.027908	0.101566	0.474662	0.214542	0.302738	0.249156	0.401346	0.101479	0.126635	0.258016	0.290227
	N	11	11	11	11	9	11	11	11	11	11	11	11	11	11	11	11	11	10	11	11	11	11	11	11	11	11	11	11	11	11	11	11	11	11	11	11	11	11	11	11	11	11	11	11	11	11	11	11
COM	Pearson Correlation	0.223973	0.0508247	0.493526	-0.172706	-0.572758	0.00356081	-0.335031	-,650*	-0.00624157	0.193704	0.460448	0.315163	-0.0949929	0.0518661	0.0518661	-0.0989488	0.0814362	1	0.156436	0.270668	0.33189	0.168921	0.0807558	-0.0436648	-0.124475	-0.347608	-0.258669	-0.215186	-0.492957	-0.292536	-0.375547	0.320446	-0.321696	-0.364196	-0.395412	0.0968286	-,647*	-0.0837726	-0.0731515	0.16011	-,752*	-0.37568	-0.334349	-0.0477119	0.00265064	0.219412	-,774**	-0.426173
	Sig. (2-code)	0.533906	0.889108	0.147165	0.633273	0.137832	0.992211	0.34399	0.0419965	0.986347	0.591817	0.180522	0.375075	0.794068	0.886848	0.886848	0.785656	0.823035		0.666049	0.449417	0.348815	0.640851	0.824494	0.904665	0.731892	0.325017	0.470525	0.550479	0.147704	0.412086	0.284877	0.366679	0.364705	0.300848	0.258059	0.790162	0.0431217	0.818028	0.840835	0.6586	0.0120526	0.284694	0.345034	0.895868	0.994202	0.542482	0.00860299	0.219412
	N	10	10	10	10	8	10	10	10	10	10	10	10	10	10	10	10	10	10	10	10	10	10	10	10	10	10	10	10	10	10	10	10	10	10	10	10	10	10	10	10	10	10	10	10	10	10	10	10
Hc	Pearson Correlation	-0.50097	0.398131	0.133615	-0.254202	-0.0616637	-,712*	-0.486218	0.153551	-0.397102	0.249998	0.258384	0.271772	0.359819	0.37709	0.37709	0.0966781	0.274494	0.156436	1	,720*	,835**	-0.0975319	0.0626418	-0.166434	0.308662	-0.368795	-0.385063	-0.222702	-0.228964	-0.369677	-0.345315	0.394265	-,704*	-0.43694	-0.371012	-0.185131	-0.126049	,652*	-0.186219	-0.172583	-0.179154	0.148022	-0.384989	0.101744	0.454248	0.256241	-0.19475	,791**
	Sig. (2-code)	0.116483	0.22524	0.69531	0.450669	0.874777	0.0140498	0.129409	0.652164	0.226551	0.458447	0.442994	0.418839	0.277079	0.252948	0.252948	0.77735	0.414008	0.666049		0.0124992	0.00138615	0.775427	0.854822	0.624772	0.355731	0.264382	0.24223	0.510408	0.498269	0.263153	0.298297	0.230191	0.0156439	0.179025	0.261298	0.585773	0.711908	0.0296967	0.583533	0.611844	0.59814	0.664039	0.242328	0.765957	0.160454	0.44692	0.566081	0.0037456
	N	11	11	11	11	9	11	11	11	11	11	11	11	11	11	11	11	11	10	11	11	11	11	11	11	11	11	11	11	11	11	11	11	11	11	11	11	11	11	11	11	11	11	11	11	11	11	11	11
H1	Pearson Correlation	-0.239735	0.479035	-0.175906	0.181015	0.0879524	-0.148627	-0.132229	-0.0111639	0.00180426	,680*	0.578433	,647*	,718*	0.530459	0.530459	0.270655	,686*	0.270668	,720*	1	,884**	-0.408832	-0.371871	-0.304883	-0.0189751	-,766**	-,693*	-,666*	-0.586949	-,620*	-,667*	,683*	-0.585195	-0.553951	-0.250801	0.109455	-0.438457	,739**	-0.429485	-0.355131	-0.471689	0.449997	-0.500436	-0.388453	0.516537	0.00344942	-0.327	0.593386
	Sig. (2-code)	0.477691	0.13602	0.604899	0.594279	0.821976	0.662737	0.69834	0.974012	0.995799	0.0214153	0.0622948	0.031362	0.0127685	0.0932125	0.0932125	0.42083	0.0196534	0.449417	0.0124992		0.000303395	0.211863	0.260108	0.361958	0.955841	0.00594071	0.018049	0.0252178	0.0576519	0.0419988	0.0250974	0.0206115	0.0585883	0.0770355	0.456958	0.748697	0.177348	0.00942565	0.18741	0.283842	0.142998	0.164899	0.116937	0.237754	0.103778	0.991969	0.326323	0.0543034
	N	11	11	11	11	9	11	11	11	11	11	11	11	11	11	11	11	11	10	11	11	11	11	11	11	11	11	11	11	11	11	11	11	11	11	11	11	11	11	11	11	11	11	11	11	11	11	11	11
H2	Pearson Correlation	-0.422537	0.533057	-0.0980293	-0.171594	0.242017	-0.459542	-0.381807	-0.00631317	-0.307797	0.475166	0.461891	0.503267	0.57481	0.417887	0.417887	0.128394	0.524099	0.33189	,835**	,884**	1	-0.232198	-0.16365	-0.310282	0.233168	-,669*	-,631*	-0.536942	-0.493347	-0.594272	-0.477874	0.543787	-,720*	-0.447748	-0.265109	0.0451065	-0.186392	,663*	-0.330865	-0.325994	-0.268267	0.453795	-0.362668	-0.0895331	0.419729	0.0330237	-0.340171	,645*
	Sig. (2-code)	0.195436	0.0913222	0.774308	0.613916	0.530402	0.155022	0.246575	0.985302	0.357151	0.139668	0.15265	0.114549	0.0643442	0.200921	0.200921	0.706749	0.0979474	0.348815	0.00138615	0.000303395		0.49205	0.630656	0.35308	0.490192	0.0242647	0.0372935	0.0885433	0.123054	0.0538531	0.137109	0.0837841	0.0124118	0.167282	0.430779	0.895232	0.583177	0.0262823	0.320296	0.327901	0.425102	0.160924	0.273012	0.793486	0.198738	0.923212	0.306031	0.0319511
	N	11	11	11	11	9	11	11	11	11	11	11	11	11	11	11	11	11	10	11	11	11	11	11	11	11	11	11	11	11	11	11	11	11	11	11	11	11	11	11	11	11	11	11	11	11	11	11	11
Kc	Pearson Correlation	-0.444164	-0.0128735	,663*	-,707*	-0.574776	-0.34085	-,628*	-,613*	-,658*	-,743**	-,650*	-,726*	-,698*	-,624*	-,624*	-0.159856	-0.509798	0.168921	-0.0975319	-0.408832	-0.232198	1	,904**	,865**	0.295115	0.574868	,759**	,703*	0.26328	0.591805	,756**	-,761**	0.0155805	,708*	0.304866	0.0508103	-0.0698203	-,653*	,893**	,796**	0.057538	-0.239174	0.585281	,670*	-,655*	,611*	0.00944822	-0.371871
	Sig. (2-code)	0.171121	0.970034	0.0263031	0.0148817	0.105465	0.305003	0.0383611	0.0449326	0.027861	0.0088432	0.0302728	0.011353	0.0170217	0.040363	0.040363	0.638707	0.109162	0.640851	0.775427	0.211863	0.49205		0.000136125	0.000584591	0.378305	0.0643115	0.00674246	0.0157694	0.434086	0.0551129	0.00706488	0.00647318	0.963736	0.0148071	0.361984	0.882059	0.838365	0.0292647	0.000212214	0.00335392	0.866556	0.478755	0.0585423	0.0239954	0.0288509	0.0456158	0.978005	0.260109
	N	11	11	11	11	9	11	11	11	11	11	11	11	11	11	11	11	11	10	11	11	11	11	11	11	11	11	11	11	11	11	11	11	11	11	11	11	11	11	11	11	11	11	11	11	11	11	11	11
K1	Pearson Correlation	-0.341459	0.0249076	,718*	-,706*	-0.444192	-0.380634	-0.52748	-0.405164	-,608*	-,785**	-,757**	-,833**	-,686*	-,603*	-,603*	-0.187602	-0.473771	0.0807558	0.0626418	-0.371871	-0.16365	,904**	1	,732*	0.332089	0.550048	,693*	0.593739	0.118881	0.407057	,782**	-,646*	0.0826447	,730*	0.329777	0.0735632	0.123764	-0.496188	,905**	,641*	0.245884	-0.381927	,636*	,803**	-,640*	0.427052	0.0605094	-0.175563
	Sig. (2-code)	0.304085	0.942052	0.0127465	0.0151961	0.230991	0.248151	0.0954112	0.216393	0.0470635	0.00421684	0.00702242	0.00144285	0.0197647	0.0495506	0.0495506	0.580689	0.140998	0.824494	0.854822	0.260108	0.630656	0.000136125		0.0104034	0.318399	0.0795821	0.0179617	0.0541232	0.727736	0.214048	0.00445071	0.0316944	0.809111	0.010753	0.321985	0.829806	0.716942	0.120579	0.00012988	0.0335721	0.466117	0.246414	0.0354376	0.00291274	0.0338159	0.190197	0.859722	0.605614
	N	11	11	11	11	9	11	11	11	11	11	11	11	11	11	11	11	11	10	11	11	11	11	11	11	11	11	11	11	11	11	11	11	11	11	11	11	11	11	11	11	11	11	11	11	11	11	11	11
K2	Pearson Correlation	-0.389527	0.120616	0.577525	-0.404657	-0.605908	-0.131671	-0.450419	-,619*	-0.439969	-0.582639	-0.565248	-,658*	-0.595579	-0.542598	-0.542598	0.0770628	-0.360416	-0.0436648	-0.166434	-0.304883	-0.310282	,865**	,732*	1	0.182556	0.474575	,689*	0.582385	0.154421	0.518034	,634*	-,653*	0.0821015	,623*	0.43456	0.111964	-0.157265	-0.507922	,784**	,817**	0.00829723	-0.101662	0.445666	0.389886	-0.517269	,611*	-0.0284439	-0.320186
	Sig. (2-code)	0.236345	0.723896	0.062804	0.217024	0.0837337	0.699563	0.164455	0.0423692	0.175684	0.0599713	0.0699716	0.0276753	0.0531932	0.0845985	0.0845985	0.821819	0.276224	0.904665	0.624772	0.361958	0.35308	0.000584591	0.0104034		0.59109	0.140231	0.0189059	0.0601095	0.650301	0.102607	0.0363271	0.0292801	0.810346	0.0405645	0.181677	0.7431	0.644224	0.110693	0.00425086	0.00211979	0.980684	0.766142	0.169506	0.235876	0.103204	0.0458033	0.933839	0.337094
	N	11	11	11	11	9	11	11	11	11	11	11	11	11	11	11	11	11	10	11	11	11	11	11	11	11	11	11	11	11	11	11	11	11	11	11	11	11	11	11	11	11	11	11	11	11	11	11	11
K3	Pearson Correlation	-,632*	0.371265	-0.108839	-0.574901	0.354246	-0.458374	-0.465302	-0.158435	-,662*	-0.226759	-0.454565	-0.339464	-0.369225	0.105355	0.105355	0.334604	-0.0649546	-0.124475	0.308662	-0.0189751	0.233168	0.295115	0.332089	0.182556	1	0.311926	0.262666	0.346666	0.285774	0.244063	0.369662	-0.328429	-0.482589	0.260697	-0.387928	-,709*	0.165033	-0.215796	0.293009	0.335741	0.200459	0.331091	0.461141	0.363373	-0.351287	0.36118	0.092382	0.143508
	Sig. (2-code)	0.0371362	0.260947	0.75007	0.0642922	0.349606	0.156211	0.149245	0.641731	0.0265223	0.502529	0.160126	0.307101	0.263783	0.757862	0.757862	0.314522	0.849514	0.731892	0.355731	0.955841	0.490192	0.378305	0.318399	0.59109		0.3504	0.435197	0.296285	0.39428	0.469533	0.263173	0.324086	0.132723	0.438775	0.238443	0.0146588	0.627731	0.523941	0.381877	0.312777	0.554519	0.319945	0.153404	0.27201	0.289456	0.275131	0.787043	0.673788
	N	11	11	11	11	9	11	11	11	11	11	11	11	11	11	11	11	11	10	11	11	11	11	11	11	11	11	11	11	11	11	11	11	11	11	11	11	11	11	11	11	11	11	11	11	11	11	11	11
Ac	Pearson Correlation	-0.222715	-0.176394	0.201357	-0.361345	-0.293377	-0.111539	-0.0724746	0.0100337	-0.33394	-,789**	-,832**	-,788**	-,831**	-0.493909	-0.493909	-0.173945	-,813**	-0.347608	-0.368795	-,766**	-,669*	0.574868	0.550048	0.474575	0.311926	1	,948**	,752**	,704*	,872**	,829**	-,895**	0.441821	,679*	0.0711756	-0.388555	0.29097	-,784**	,674*	0.396549	0.440852	-0.236656	,641*	0.339876	-,637*	0.478684	0.534766	-0.361136
	Sig. (2-code)	0.510383	0.603882	0.552709	0.274896	0.443562	0.744047	0.832294	0.976642	0.315543	0.00385506	0.00150129	0.00394188	0.00153666	0.122562	0.122562	0.608995	0.00235137	0.325017	0.264382	0.00594071	0.0242647	0.0643115	0.0795821	0.140231	0.3504		8.82781e-06	0.00758097	0.0156259	0.000460587	0.00162553	0.000201723	0.173661	0.0216995	0.835264	0.237619	0.385353	0.00427272	0.0229233	0.227258	0.174717	0.483535	0.0335002	0.306478	0.0351708	0.136349	0.0900931	0.275194
	N	11	11	11	11	9	11	11	11	11	11	11	11	11	11	11	11	11	10	11	11	11	11	11	11	11	11	11	11	11	11	11	11	11	11	11	11	11	11	11	11	11	11	11	11	11	11	11	11
A1	Pearson Correlation	-0.285031	-0.132168	0.345011	-0.425194	-0.553387	-0.073581	-0.180853	-0.226223	-0.403763	-,823**	-,871**	-,841**	-,840**	-0.599172	-0.599172	-0.15365	-,750**	-0.258669	-0.385063	-,693*	-,631*	,759**	,693*	,689*	0.262666	,948**	1	,767**	0.583028	,881**	,887**	-,945**	0.423314	,802**	0.220772	-0.217313	0.132995	-,840**	,845**	0.567346	0.323772	-0.222082	,719*	0.403813	-,744**	0.561665	0.451997	-0.442108
	Sig. (2-code)	0.395565	0.698474	0.298751	0.192343	0.122192	0.829766	0.594615	0.503567	0.218139	0.00186481	0.000489613	0.00119163	0.00121241	0.0514088	0.0514088	0.651951	0.00785869	0.470525	0.24223	0.018049	0.0372935	0.00674246	0.0179617	0.0189059	0.435197	8.82781e-06		0.00590389	0.0597593	0.000342604	0.000273095	1.11703e-05	0.194528	0.00295152	0.514174	0.520955	0.696666	0.00121785	0.00105349	0.0687099	0.331402	0.511617	0.0126783	0.218077	0.00861135	0.0721628	0.162798	0.173349
	N	11	11	11	11	9	11	11	11	11	11	11	11	11	11	11	11	11	10	11	11	11	11	11	11	11	11	11	11	11	11	11	11	11	11	11	11	11	11	11	11	11	11	11	11	11	11	11	11
A2	Pearson Correlation	-0.351034	-0.404249	0.367407	-0.466353	-0.577195	-0.343783	-0.411196	-0.185219	-0.460941	-0.595592	-0.576422	-0.54697	-,612*	-0.299	-0.299	-0.0199675	-0.501476	-0.215186	-0.222702	-,666*	-0.536942	,703*	0.593739	0.582385	0.346666	,752**	,767**	1	,805**	,833**	,627*	-,759**	0.0174289	0.476784	-0.049001	-0.390352	0.0720574	-,615*	,603*	,735**	0.139084	-0.310421	0.439608	,617*	-0.405454	0.469131	0.315269	-0.277836
	Sig. (2-code)	0.289827	0.217532	0.266323	0.148206	0.103667	0.300589	0.208973	0.585593	0.153606	0.0531869	0.0634267	0.08163	0.045417	0.371758	0.371758	0.953533	0.116055	0.550479	0.510408	0.0252178	0.0885433	0.0157694	0.0541232	0.0601095	0.296285	0.00758097	0.00590389		0.00282334	0.00146212	0.038962	0.00677711	0.959436	0.138135	0.886234	0.235267	0.833247	0.044181	0.0496595	0.00994358	0.683385	0.352854	0.17608	0.0433042	0.216033	0.145479	0.344981	0.408114
	N	11	11	11	11	9	11	11	11	11	11	11	11	11	11	11	11	11	10	11	11	11	11	11	11	11	11	11	11	11	11	11	11	11	11	11	11	11	11	11	11	11	11	11	11	11	11	11	11
A3	Pearson Correlation	-0.366938	-0.471803	-0.160553	-0.262961	0.105301	-0.324845	-0.184779	0.213066	-0.339518	-0.396971	-0.353747	-0.239381	-0.332155	-0.12228	-0.12228	-0.126985	-0.508892	-0.492957	-0.228964	-0.586949	-0.493347	0.26328	0.118881	0.154421	0.285774	,704*	0.583028	,805**	1	,845**	0.393705	-,651*	0.0139095	0.219589	-0.210699	-0.556502	0.219716	-0.455829	0.222111	0.31513	0.262066	-0.0195463	0.257254	0.268838	-0.179713	0.344005	,619*	-0.0812505
	Sig. (2-code)	0.266981	0.142888	0.637225	0.434663	0.787454	0.329709	0.586499	0.52933	0.30702	0.226719	0.285856	0.478362	0.318296	0.720216	0.720216	0.709847	0.109899	0.147704	0.498269	0.0576519	0.123054	0.434086	0.727736	0.650301	0.39428	0.0156259	0.0597593	0.00282334		0.00105858	0.230913	0.0300105	0.967623	0.516489	0.534023	0.0754006	0.516241	0.15882	0.511561	0.345207	0.436287	0.954512	0.445061	0.424078	0.596979	0.300257	0.0423803	0.812281
	N	11	11	11	11	9	11	11	11	11	11	11	11	11	11	11	11	11	10	11	11	11	11	11	11	11	11	11	11	11	11	11	11	11	11	11	11	11	11	11	11	11	11	11	11	11	11	11	11
A4	Pearson Correlation	-0.398232	-0.341928	0.0692526	-0.370178	-0.620882	-0.157818	-0.240993	-0.1481	-0.422216	-,631*	-,624*	-0.533405	-,607*	-0.420979	-0.420979	-0.167906	-,666*	-0.292536	-0.369677	-,620*	-0.594272	0.591805	0.407057	0.518034	0.244063	,872**	,881**	,833**	,845**	1	,655*	-,893**	0.208126	0.560405	0.00172702	-0.394747	0.0052171	-,765**	,617*	0.540139	0.166733	-0.0689574	0.529218	0.277585	-0.55403	0.598855	0.57876	-0.369878
	Sig. (2-code)	0.225111	0.303377	0.839664	0.262455	0.0743596	0.643047	0.475313	0.663871	0.195812	0.0373468	0.0401377	0.0910707	0.0476429	0.197263	0.197263	0.621668	0.0251967	0.412086	0.263153	0.0419988	0.0538531	0.0551129	0.214048	0.102607	0.469533	0.000460587	0.000342604	0.00146212	0.00105858		0.0286146	0.000217852	0.539144	0.0729443	0.995979	0.229571	0.987854	0.00605224	0.0430826	0.0862987	0.62414	0.84034	0.0941239	0.408555	0.0769844	0.0515644	0.0621119	0.262873
	N	11	11	11	11	9	11	11	11	11	11	11	11	11	11	11	11	11	10	11	11	11	11	11	11	11	11	11	11	11	11	11	11	11	11	11	11	11	11	11	11	11	11	11	11	11	11	11	11
velocity	Pearson Correlation	-0.307229	0.0533726	0.322213	-0.519065	-0.0800812	-0.105278	-0.154729	-0.150012	-0.473717	-,849**	-,941**	-,908**	-,780**	-,642*	-,642*	-0.146775	-,639*	-0.375547	-0.345315	-,667*	-0.477874	,756**	,782**	,634*	0.369662	,829**	,887**	,627*	0.393705	,655*	1	-,902**	0.438043	,940**	0.430843	-0.0289718	0.444606	-,739**	,865**	0.436464	0.60076	-0.0832503	,871**	0.564131	-,789**	0.301313	0.427963	-0.31489
	Sig. (2-code)	0.358085	0.87615	0.33387	0.101805	0.837729	0.758033	0.649641	0.659758	0.141049	0.000941386	1.5585e-05	0.000111467	0.00460498	0.033039	0.033039	0.666728	0.0342831	0.284877	0.298297	0.0250974	0.137109	0.00706488	0.00445071	0.0363271	0.263173	0.00162553	0.000273095	0.038962	0.230913	0.0286146		0.000147282	0.177804	1.66208e-05	0.185866	0.932614	0.170645	0.00934313	0.000581698	0.179553	0.0506331	0.807735	0.000485924	0.0706502	0.00391364	0.367889	0.189151	0.345593
	N	11	11	11	11	9	11	11	11	11	11	11	11	11	11	11	11	11	10	11	11	11	11	11	11	11	11	11	11	11	11	11	11	11	11	11	11	11	11	11	11	11	11	11	11	11	11	11	11
StrideTime	Pearson Correlation	0.437392	0.147349	-0.173507	0.557653	0.199157	0.183127	0.288263	0.224382	0.559489	,846**	,823**	,785**	,741**	,670*	,670*	0.262596	,749**	0.320446	0.394265	,683*	0.543787	-,761**	-,646*	-,653*	-0.328429	-,895**	-,945**	-,759**	-,651*	-,893**	-,902**	1	-0.310677	-,828**	-0.308983	0.17157	-0.255161	,828**	-,816**	-0.54166	-0.433172	0.0215237	-,767**	-0.461694	,760**	-0.515054	-0.546559	0.382907
	Sig. (2-code)	0.178524	0.66549	0.60991	0.0746706	0.607454	0.589908	0.389991	0.507138	0.0735161	0.00102599	0.00185643	0.00423959	0.00902942	0.0239831	0.0239831	0.435326	0.00802684	0.366679	0.230191	0.0206115	0.0837841	0.00647318	0.0316944	0.0292801	0.324086	0.000201723	1.11703e-05	0.00677711	0.0300105	0.000217852	0.000147282		0.352434	0.00165982	0.355205	0.613968	0.448903	0.00165375	0.00221438	0.085244	0.183234	0.949915	0.0058773	0.152848	0.00658306	0.104949	0.0819061	0.245102
	N	11	11	11	11	9	11	11	11	11	11	11	11	11	11	11	11	11	10	11	11	11	11	11	11	11	11	11	11	11	11	11	11	11	11	11	11	11	11	11	11	11	11	11	11	11	11	11	11
AM	Pearson Correlation	0.571404	-0.135584	0.106927	0.40515	-0.147316	,651*	,718*	0.256439	0.525955	-0.319202	-0.415238	-0.414015	-0.35565	-0.365039	-0.365039	-0.151612	-0.374576	-0.321696	-,704*	-0.585195	-,720*	0.0155805	0.0826447	0.0821015	-0.482589	0.441821	0.423314	0.0174289	0.0139095	0.208126	0.438043	-0.310677	1	0.480808	0.499714	0.368459	0.347664	-0.41155	0.238277	-0.208615	0.428846	-0.29217	0.335465	-0.153487	-0.318264	-0.292535	0.294735	-0.436517
	Sig. (2-code)	0.0663126	0.691009	0.754345	0.216411	0.705266	0.030198	0.0127742	0.446555	0.0965498	0.338665	0.204086	0.205558	0.283089	0.269654	0.269654	0.656319	0.256383	0.364705	0.0156439	0.0585883	0.0124118	0.963736	0.809111	0.810346	0.132723	0.173661	0.194528	0.959436	0.967623	0.539144	0.177804	0.352434		0.134369	0.11755	0.264852	0.294802	0.208542	0.480454	0.538168	0.18814	0.383305	0.313201	0.652299	0.340166	0.382684	0.378948	0.179494
	N	11	11	11	11	9	11	11	11	11	11	11	11	11	11	11	11	11	10	11	11	11	11	11	11	11	11	11	11	11	11	11	11	11	11	11	11	11	11	11	11	11	11	11	11	11	11	11	11
APmax	Pearson Correlation	-0.225334	0.0248339	0.235687	-0.443707	-0.00098702	0.0951404	-0.0674748	-0.261067	-0.387376	-,762**	-,906**	-,847**	-,649*	-,672*	-,672*	-0.14442	-0.467364	-0.364196	-0.43694	-0.553951	-0.447748	,708*	,730*	,623*	0.260697	,679*	,802**	0.476784	0.219589	0.560405	,940**	-,828**	0.480808	1	0.553219	0.141599	0.329191	-,728*	,893**	0.426939	0.521164	-0.0139765	,943**	0.51446	-,873**	0.171872	0.439661	-0.382289
	Sig. (2-code)	0.505292	0.942223	0.485381	0.171615	0.997989	0.780817	0.843736	0.438101	0.239169	0.00636619	0.000119494	0.00101255	0.030754	0.0234806	0.0234806	0.671815	0.14721	0.300848	0.179025	0.0770355	0.167282	0.0148071	0.010753	0.0405645	0.438775	0.0216995	0.00295152	0.138135	0.516489	0.0729443	1.66208e-05	0.00165982	0.134369		0.0775089	0.677924	0.322898	0.0110798	0.000215365	0.190328	0.100184	0.967467	1.36067e-05	0.105419	0.000446773	0.613333	0.176022	0.245929
	N	11	11	11	11	9	11	11	11	11	11	11	11	11	11	11	11	11	10	11	11	11	11	11	11	11	11	11	11	11	11	11	11	11	11	11	11	11	11	11	11	11	11	11	11	11	11	11	11
Foot-Ext	Pearson Correlation	0.0595048	-0.00988395	0.145805	-0.0589492	0.0455447	0.18422	0.115416	-0.0687271	-0.00933374	-0.433598	-0.290574	-0.408571	-0.0656419	-,688*	-,688*	-0.363417	-0.205027	-0.395412	-0.371012	-0.250801	-0.265109	0.304866	0.329777	0.43456	-0.387928	0.0711756	0.220772	-0.049001	-0.210699	0.00172702	0.430843	-0.308983	0.499714	0.553219	1	,795**	0.40848	-0.114611	0.398569	0.0602652	0.510553	0.0372053	0.346829	0.217301	-0.30236	-0.228057	0.231577	-0.0825616
	Sig. (2-code)	0.862031	0.976991	0.668821	0.863309	0.907377	0.587651	0.735422	0.840868	0.978271	0.182755	0.38603	0.212183	0.847938	0.0192204	0.0192204	0.271949	0.545338	0.258059	0.261298	0.456958	0.430779	0.361984	0.321985	0.181677	0.238443	0.835264	0.514174	0.886234	0.534023	0.995979	0.185866	0.355205	0.11755	0.0775089		0.00347827	0.212295	0.737212	0.224682	0.860283	0.10855	0.913518	0.296042	0.520978	0.366144	0.50002	0.493242	0.8093
	N	11	11	11	11	9	11	11	11	11	11	11	11	11	11	11	11	11	10	11	11	11	11	11	11	11	11	11	11	11	11	11	11	11	11	11	11	11	11	11	11	11	11	11	11	11	11	11	11
Foot-Int	Pearson Correlation	0.315227	-0.00539602	0.250372	0.178467	-0.14916	0.275554	0.188316	-0.0755136	0.261605	0.00398473	0.188347	0.0567278	0.299559	-0.36637	-0.36637	-0.326529	0.141946	0.0968286	-0.185131	0.109455	0.0451065	0.0508103	0.0735632	0.111964	-,709*	-0.388555	-0.217313	-0.390352	-0.556502	-0.394747	-0.0289718	0.17157	0.368459	0.141599	,795**	1	0.0938957	0.199124	0.0515442	-0.193681	0.0893404	-0.0695621	-0.0761099	0.0107753	0.0656297	-0.405235	-0.157225	-0.0334673
	Sig. (2-code)	0.34505	0.987437	0.457752	0.599567	0.701711	0.412134	0.579224	0.825353	0.437124	0.990723	0.57916	0.868421	0.370822	0.267779	0.267779	0.32706	0.677172	0.790162	0.585773	0.748697	0.895232	0.882059	0.829806	0.7431	0.0146588	0.237619	0.520955	0.235267	0.0754006	0.229571	0.932614	0.613968	0.264852	0.677924	0.00347827		0.783625	0.557215	0.880366	0.568256	0.793922	0.838956	0.823993	0.974916	0.847966	0.216305	0.644311	0.922183
	N	11	11	11	11	9	11	11	11	11	11	11	11	11	11	11	11	11	10	11	11	11	11	11	11	11	11	11	11	11	11	11	11	11	11	11	11	11	11	11	11	11	11	11	11	11	11	11	11
HMmax	Pearson Correlation	-0.025578	0.0539631	-0.198979	-0.12021	0.55994	-0.162693	0.23926	,618*	-0.088241	-0.371325	-0.36426	-0.354295	-0.123536	-0.242954	-0.242954	-0.218798	-0.300883	-,647*	-0.126049	-0.438457	-0.186392	-0.0698203	0.123764	-0.157265	0.165033	0.29097	0.132995	0.0720574	0.219716	0.0052171	0.444606	-0.255161	0.347664	0.329191	0.40848	0.0938957	1	0.0213135	0.0332807	-0.348015	,957**	0.117618	0.328008	0.300285	-0.0741942	-0.427743	0.458259	0.288221
	Sig. (2-code)	0.940494	0.874788	0.557507	0.724793	0.11691	0.632683	0.478591	0.0425187	0.796412	0.260865	0.270755	0.285058	0.717446	0.471617	0.471617	0.51804	0.368607	0.0431217	0.711908	0.177348	0.583177	0.838365	0.716942	0.644224	0.627731	0.385353	0.696666	0.833247	0.516241	0.987854	0.170645	0.448903	0.294802	0.322898	0.212295	0.783625		0.950404	0.922616	0.294282	3.71804e-06	0.730534	0.324744	0.369606	0.828365	0.189403	0.156328	0.390063
	N	11	11	11	11	9	11	11	11	11	11	11	11	11	11	11	11	11	10	11	11	11	11	11	11	11	11	11	11	11	11	11	11	11	11	11	11	11	11	11	11	11	11	11	11	11	11	11	11
HMmin	Pearson Correlation	0.0387013	0.241115	-0.188378	0.398121	0.280383	-0.189731	0.113748	0.464019	0.27057	,691*	,687*	,683*	,827**	0.586473	0.586473	0.200455	,657*	-0.0837726	,652*	,739**	,663*	-,653*	-0.496188	-0.507922	-0.215796	-,784**	-,840**	-,615*	-0.455829	-,765**	-,739**	,828**	-0.41155	-,728*	-0.114611	0.199124	0.0213135	1	-,705*	-0.554883	-0.119594	0.221387	-,720*	-0.289567	,852**	-0.396921	-0.240173	,808**
	Sig. (2-code)	0.910053	0.475084	0.579098	0.225253	0.464917	0.576324	0.73913	0.15052	0.420983	0.0186242	0.0196353	0.0205919	0.00168705	0.057905	0.057905	0.554528	0.027908	0.818028	0.0296967	0.00942565	0.0262823	0.0292647	0.120579	0.110693	0.523941	0.00427272	0.00121785	0.044181	0.15882	0.00605224	0.00934313	0.00165375	0.208542	0.0110798	0.737212	0.557215	0.950404		0.0154904	0.0764353	0.726156	0.512973	0.0124612	0.387753	0.000871621	0.226783	0.476863	0.00260407
	N	11	11	11	11	9	11	11	11	11	11	11	11	11	11	11	11	11	10	11	11	11	11	11	11	11	11	11	11	11	11	11	11	11	11	11	11	11	11	11	11	11	11	11	11	11	11	11	11
KMmax	Pearson Correlation	-0.359015	-0.0340538	0.493606	-,624*	-0.38855	-0.146396	-0.389401	-0.47156	-0.564694	-,816**	-,863**	-,865**	-,711*	-,694*	-,694*	-0.195768	-0.519373	-0.0731515	-0.186219	-0.429485	-0.330865	,893**	,905**	,784**	0.293009	,674*	,845**	,603*	0.222111	,617*	,865**	-,816**	0.238277	,893**	0.398569	0.0515442	0.0332807	-,705*	1	,665*	0.241525	-0.213756	,816**	,638*	-,844**	0.478226	0.290788	-0.350811
	Sig. (2-code)	0.278232	0.920823	0.122827	0.0401378	0.301395	0.667547	0.23651	0.143123	0.0703076	0.00217527	0.000615889	0.000591864	0.0141245	0.0178702	0.0178702	0.564012	0.101566	0.840835	0.583533	0.18741	0.320296	0.000212214	0.00012988	0.00425086	0.381877	0.0229233	0.00105349	0.0496595	0.511561	0.0430826	0.000581698	0.00221438	0.480454	0.000215365	0.224682	0.880366	0.922616	0.0154904		0.0257017	0.474309	0.527965	0.00216874	0.0346665	0.00110168	0.136778	0.385664	0.290154
	N	11	11	11	11	9	11	11	11	11	11	11	11	11	11	11	11	11	10	11	11	11	11	11	11	11	11	11	11	11	11	11	11	11	11	11	11	11	11	11	11	11	11	11	11	11	11	11	11
KMmin	Pearson Correlation	-0.310924	-0.22799	0.479039	-0.51674	-0.557573	-0.190979	-,605*	-,744**	-0.473984	-0.474759	-0.420651	-0.506513	-0.562972	-0.381604	-0.381604	0.0836801	-0.241338	0.16011	-0.172583	-0.355131	-0.325994	,796**	,641*	,817**	0.335741	0.396549	0.567346	,735**	0.31513	0.540139	0.436464	-0.54166	-0.208615	0.426939	0.0602652	-0.193681	-0.348015	-0.554883	,665*	1	-0.241859	-0.279631	0.386685	0.548773	-0.511557	0.552597	-0.108004	-0.448524
	Sig. (2-code)	0.352032	0.50015	0.136016	0.103619	0.118802	0.573771	0.0485416	0.00868228	0.140794	0.140055	0.19765	0.11185	0.0713586	0.246847	0.246847	0.806759	0.474662	0.6586	0.611844	0.283842	0.327901	0.00335392	0.0335721	0.00211979	0.312777	0.227258	0.0687099	0.00994358	0.345207	0.0862987	0.179553	0.085244	0.538168	0.190328	0.860283	0.568256	0.294282	0.0764353	0.0257017		0.47368	0.404965	0.240081	0.0804264	0.10774	0.0779126	0.751937	0.166457
	N	11	11	11	11	9	11	11	11	11	11	11	11	11	11	11	11	11	10	11	11	11	11	11	11	11	11	11	11	11	11	11	11	11	11	11	11	11	11	11	11	11	11	11	11	11	11	11	11
HP1	Pearson Correlation	-0.121616	0.0618347	-0.20148	-0.187906	0.551478	-0.127525	0.216558	0.533871	-0.176387	-0.524221	-0.555667	-0.524003	-0.235604	-0.398719	-0.398719	-0.258716	-0.406657	-,752*	-0.179154	-0.471689	-0.268267	0.057538	0.245884	0.00829723	0.200459	0.440852	0.323772	0.139084	0.262066	0.166733	0.60076	-0.433172	0.428846	0.521164	0.510553	0.0893404	,957**	-0.119594	0.241525	-0.241859	1	0.150291	0.509648	0.322949	-0.273099	-0.291555	,614*	0.234809
	Sig. (2-code)	0.721685	0.856676	0.552462	0.580066	0.123757	0.70866	0.522439	0.0907354	0.603897	0.0978552	0.075933	0.0980203	0.485538	0.224492	0.224492	0.442386	0.214542	0.0120526	0.59814	0.142998	0.425102	0.866556	0.466117	0.980684	0.554519	0.174717	0.331402	0.683385	0.436287	0.62414	0.0506331	0.183234	0.18814	0.100184	0.10855	0.793922	3.71804e-06	0.726156	0.474309	0.47368		0.659156	0.109284	0.332703	0.416481	0.384354	0.0443879	0.487055
	N	11	11	11	11	9	11	11	11	11	11	11	11	11	11	11	11	11	10	11	11	11	11	11	11	11	11	11	11	11	11	11	11	11	11	11	11	11	11	11	11	11	11	11	11	11	11	11	11
HP2	Pearson Correlation	-0.548683	0.554076	-,641*	0.0543361	0.632823	-0.0395006	0.00793799	0.100646	-0.224018	0.33464	0.127926	0.324089	0.410393	0.261894	0.261894	0.315676	0.342353	-0.37568	0.148022	0.449997	0.453795	-0.239174	-0.381927	-0.101662	0.331091	-0.236656	-0.222082	-0.310421	-0.0195463	-0.0689574	-0.0832503	0.0215237	-0.29217	-0.0139765	0.0372053	-0.0695621	0.117618	0.221387	-0.213756	-0.279631	0.150291	1	0.0649959	-0.386379	0.102938	0.0174061	0.214241	0.36737
	Sig. (2-code)	0.0804858	0.0769549	0.0336345	0.873929	0.0673748	0.908201	0.98152	0.768423	0.507847	0.314466	0.707779	0.330902	0.209952	0.436598	0.436598	0.344325	0.302738	0.284694	0.664039	0.164899	0.160924	0.478755	0.246414	0.766142	0.319945	0.483535	0.511617	0.352854	0.954512	0.84034	0.807735	0.949915	0.383305	0.967467	0.913518	0.838956	0.730534	0.512973	0.527965	0.404965	0.659156		0.849419	0.240486	0.763278	0.959489	0.527007	0.266375
	N	11	11	11	11	9	11	11	11	11	11	11	11	11	11	11	11	11	10	11	11	11	11	11	11	11	11	11	11	11	11	11	11	11	11	11	11	11	11	11	11	11	11	11	11	11	11	11	11
HP3	Pearson Correlation	-0.257497	0.001014	0.0343538	-0.502138	0.266778	0.0763822	-0.0813715	-0.23657	-0.439562	-,689*	-,897**	-,784**	-,607*	-0.551113	-0.551113	-0.0985982	-0.379889	-0.334349	-0.384989	-0.500436	-0.362668	0.585281	,636*	0.445666	0.461141	,641*	,719*	0.439608	0.257254	0.529218	,871**	-,767**	0.335465	,943**	0.346829	-0.0761099	0.328008	-,720*	,816**	0.386685	0.509648	0.0649959	1	0.526889	-,915**	0.111769	0.491456	-0.352584
	Sig. (2-code)	0.444617	0.997639	0.920127	0.115497	0.487733	0.823371	0.812006	0.483698	0.176131	0.0189926	0.0001786	0.00430783	0.0475621	0.0788816	0.0788816	0.773027	0.249156	0.345034	0.242328	0.116937	0.273012	0.0585423	0.0354376	0.169506	0.153404	0.0335002	0.0126783	0.17608	0.445061	0.0941239	0.000485924	0.0058773	0.313201	1.36067e-05	0.296042	0.823993	0.324744	0.0124612	0.00216874	0.240081	0.109284	0.849419		0.0958515	7.95027e-05	0.743536	0.12472	0.287554
	N	11	11	11	11	9	11	11	11	11	11	11	11	11	11	11	11	11	10	11	11	11	11	11	11	11	11	11	11	11	11	11	11	11	11	11	11	11	11	11	11	11	11	11	11	11	11	11	11
KPmax	Pearson Correlation	-0.294769	-0.32062	0.454819	-,756**	-0.0997624	-0.523989	-0.569857	-0.200984	-,618*	-,638*	-0.526666	-0.581546	-0.38743	-0.459081	-0.459081	-0.302451	-0.281703	-0.0477119	0.101744	-0.388453	-0.0895331	,670*	,803**	0.389886	0.363373	0.339876	0.403813	,617*	0.268838	0.277585	0.564131	-0.461694	-0.153487	0.51446	0.217301	0.0107753	0.300285	-0.289567	,638*	0.548773	0.322949	-0.386379	0.526889	1	-0.448917	0.0743159	0.168514	-0.00346832
	Sig. (2-code)	0.37889	0.336402	0.159863	0.00707087	0.798444	0.0980303	0.0672197	0.55346	0.0426332	0.0348411	0.0960175	0.060569	0.2391	0.15549	0.15549	0.365993	0.401346	0.895868	0.765957	0.237754	0.793486	0.0239954	0.00291274	0.235876	0.27201	0.306478	0.218077	0.0433042	0.424078	0.408555	0.0706502	0.152848	0.652299	0.105419	0.520978	0.974916	0.369606	0.387753	0.0346665	0.0804264	0.332703	0.240486	0.0958515		0.166041	0.828087	0.620387	0.991925
	N	11	11	11	11	9	11	11	11	11	11	11	11	11	11	11	11	11	10	11	11	11	11	11	11	11	11	11	11	11	11	11	11	11	11	11	11	11	11	11	11	11	11	11	11	11	11	11	11
KPmin	Pearson Correlation	0.153635	0.0916073	-0.121404	0.558751	-0.0621698	-0.129617	0.186453	0.498145	0.426521	,754**	,813**	,801**	,728*	,700*	,700*	0.258011	0.519485	0.00265064	0.454248	0.516537	0.419729	-,655*	-,640*	-0.517269	-0.351287	-,637*	-,744**	-0.405454	-0.179713	-0.55403	-,789**	,760**	-0.318264	-,873**	-0.30236	0.0656297	-0.0741942	,852**	-,844**	-0.511557	-0.273099	0.102938	-,915**	-0.448917	1	-0.282865	-0.324533	0.595614
	Sig. (2-code)	0.651982	0.788794	0.722152	0.0739783	0.873756	0.704066	0.583052	0.118891	0.190809	0.00732408	0.00232829	0.00307344	0.0110611	0.0164519	0.0164519	0.443676	0.101479	0.994202	0.160454	0.103778	0.198738	0.0288509	0.0338159	0.103204	0.289456	0.0351708	0.00861135	0.216033	0.596979	0.0769844	0.00391364	0.00658306	0.340166	0.000446773	0.366144	0.847966	0.828365	0.000871621	0.00110168	0.10774	0.416481	0.763278	7.95027e-05	0.166041		0.399322	0.3302	0.0531758
	N	11	11	11	11	9	11	11	11	11	11	11	11	11	11	11	11	11	10	11	11	11	11	11	11	11	11	11	11	11	11	11	11	11	11	11	11	11	11	11	11	11	11	11	11	11	11	11	11
APmin	Pearson Correlation	-,632*	0.191209	0.3379	-0.488152	-0.534849	-0.465707	-,643*	-0.471814	-,607*	-0.396119	-0.298453	-0.333939	-0.496777	-0.240465	-0.240465	-0.024573	-0.489302	0.219412	0.256241	0.00344942	0.0330237	,611*	0.427052	,611*	0.36118	0.478684	0.561665	0.469131	0.344005	0.598855	0.301313	-0.515054	-0.292535	0.171872	-0.228057	-0.405235	-0.427743	-0.396921	0.478226	0.552597	-0.291555	0.0174061	0.111769	0.0743159	-0.282865	1	-0.00957939	-0.120075
	Sig. (2-code)	0.0370445	0.573301	0.30948	0.127665	0.137894	0.148844	0.0326749	0.142878	0.0476579	0.227808	0.372677	0.315544	0.120069	0.47631	0.47631	0.942829	0.126635	0.542482	0.44692	0.991969	0.923212	0.0456158	0.190197	0.0458033	0.275131	0.136349	0.0721628	0.145479	0.300257	0.0515644	0.367889	0.104949	0.382684	0.613333	0.50002	0.216305	0.189403	0.226783	0.136778	0.0779126	0.384354	0.959489	0.743536	0.828087	0.399322		0.9777	0.725092
	N	11	11	11	11	9	11	11	11	11	11	11	11	11	11	11	11	11	10	11	11	11	11	11	11	11	11	11	11	11	11	11	11	11	11	11	11	11	11	11	11	11	11	11	11	11	11	11	11
Habdc	Pearson Correlation	-0.296694	-0.340241	-0.46556	-0.132742	0.522128	-0.0897098	0.15064	0.467424	-0.223893	-0.415326	-0.487959	-0.302426	-0.0479913	-0.31126	-0.31126	-0.337177	-0.373388	-,774**	-0.19475	-0.327	-0.340171	0.00944822	0.0605094	-0.0284439	0.092382	0.534766	0.451997	0.315269	,619*	0.57876	0.427963	-0.546559	0.294735	0.439661	0.231577	-0.157225	0.458259	-0.240173	0.290788	-0.108004	,614*	0.214241	0.491456	0.168514	-0.324533	-0.00957939	1	0.193856
	Sig. (2-code)	0.375638	0.305925	0.148989	0.69722	0.14932	0.793086	0.658407	0.147151	0.50809	0.20398	0.127838	0.366035	0.888566	0.351485	0.351485	0.310582	0.258016	0.00860299	0.566081	0.326323	0.306031	0.978005	0.859722	0.933839	0.787043	0.0900931	0.162798	0.344981	0.0423803	0.0621119	0.189151	0.0819061	0.378948	0.176022	0.493242	0.644311	0.156328	0.476863	0.385664	0.751937	0.0443879	0.527007	0.12472	0.620387	0.3302	0.9777		0.567901
	N	11	11	11	11	9	11	11	11	11	11	11	11	11	11	11	11	11	10	11	11	11	11	11	11	11	11	11	11	11	11	11	11	11	11	11	11	11	11	11	11	11	11	11	11	11	11	11	11
Habd1	Pearson Correlation	-0.420653	0.304497	-0.206362	0.0382593	0.319472	-0.544828	-0.105427	0.600078	-0.173899	0.31553	0.248177	0.340198	0.596552	0.404244	0.404244	0.108649	0.350762	-0.426173	,791**	0.593386	,645*	-0.371871	-0.175563	-0.320186	0.143508	-0.361136	-0.442108	-0.277836	-0.0812505	-0.369878	-0.31489	0.382907	-0.436517	-0.382289	-0.0825616	-0.0334673	0.288221	,808**	-0.350811	-0.448524	0.234809	0.36737	-0.352584	-0.00346832	0.595614	-0.120075	0.193856	1
	Sig. (2-code)	0.197647	0.362596	0.542666	0.911076	0.40202	0.0830757	0.7577	0.0509653	0.60909	0.34456	0.461836	0.30599	0.0527058	0.217539	0.217539	0.750495	0.290227	0.219412	0.0037456	0.0543034	0.0319511	0.260109	0.605614	0.337094	0.673788	0.275194	0.173349	0.408114	0.812281	0.262873	0.345593	0.245102	0.179494	0.245929	0.8093	0.922183	0.390063	0.00260407	0.290154	0.166457	0.487055	0.266375	0.287554	0.991925	0.0531758	0.725092	0.567901
	N	11	11	11	11	9	11	11	11	11	11	11	11	11	11	11	11	11	10	11	11	11	11	11	11	11	11	11	11	11	11	11	11	11	11	11	11	11	11	11	11	11	11	11	11	11	11	11	11
Habd2	Pearson Correlation	0.0418902	-0.00369516	-0.288985	0.163787	0.262703	0.401456	0.509567	0.304042	0.123545	-0.380622	-0.544295	-0.404578	-0.210624	-0.409873	-0.409873	-0.235162	-0.395402	-0.560749	-0.460115	-0.317064	-0.44901	0.0102594	0.0497705	0.0763854	-0.184891	0.511145	0.501874	-0.0116544	0.184604	0.411191	0.504044	-0.495869	,743**	0.59219	0.460588	0.168351	0.345559	-0.388488	0.35598	-0.261138	0.541414	0.189547	0.539285	-0.187237	-0.464552	-0.046568	,730*	-0.136656
	Sig. (2-code)	0.90267	0.991397	0.388752	0.630366	0.494656	0.221031	0.10935	0.363349	0.717425	0.248167	0.0834378	0.217123	0.534172	0.210587	0.210587	0.486382	0.228728	0.091745	0.154441	0.342092	0.165942	0.976117	0.884458	0.823364	0.586269	0.108072	0.11572	0.972871	0.58686	0.208979	0.113899	0.120855	0.00874007	0.0549149	0.153963	0.620732	0.297934	0.237707	0.28261	0.437972	0.085414	0.5767	0.0868947	0.58144	0.149989	0.891854	0.0107893	0.688672
	N	11	11	11	11	9	11	11	11	11	11	11	11	11	11	11	11	11	10	11	11	11	11	11	11	11	11	11	11	11	11	11	11	11	11	11	11	11	11	11	11	11	11	11	11	11	11	11	11
SS%	Pearson Correlation	-0.416568	0.0265346	0.166828	-0.566494	-0.0120293	-0.0815677	-0.3267	-0.44756	-0.555283	-,816**	-,736**	-,778**	-,682*	-,800**	-,800**	-0.273893	-,648*	-0.230987	-0.426226	-0.545589	-0.428414	,780**	,638*	,767**	0.269436	,683*	,812**	0.529159	0.343708	,681*	,849**	-,904**	0.278975	,851**	0.545527	0.0757646	0.20615	-,766**	,818**	0.569841	0.397563	0.106632	,758**	0.387488	-,806**	0.468481	0.360247	-0.437193
	Sig. (2-code)	0.202493	0.938273	0.623941	0.0692205	0.975497	0.81156	0.326793	0.167482	0.0761788	0.002205	0.00974494	0.00476647	0.0207789	0.00310876	0.00310876	0.415073	0.0310784	0.520824	0.191149	0.0825602	0.188635	0.00465627	0.0347725	0.00586099	0.423008	0.0204822	0.00240389	0.0941677	0.300702	0.0210767	0.000935434	0.000132175	0.406114	0.000896593	0.082602	0.82478	0.54309	0.00602139	0.0021148	0.0672292	0.225964	0.755003	0.00689991	0.239022	0.00271693	0.146115	0.276464	0.178744
	N	11	11	11	11	9	11	11	11	11	11	11	11	11	11	11	11	11	10	11	11	11	11	11	11	11	11	11	11	11	11	11	11	11	11	11	11	11	11	11	11	11	11	11	11	11	11	11	11
DS%	Pearson Correlation	0.376682	0.0191941	-0.141432	0.512251	0.0219815	-0.000351332	0.224243	0.382547	0.502114	,813**	,853**	,830**	,717*	,735*	,735*	0.190261	,615*	0.328077	0.456127	0.580567	0.503336	-,754**	-,659*	-,735**	-0.319824	-,768**	-,884**	-0.582917	-0.398709	-,746**	-,901**	,935**	-0.351378	-,920**	-0.470552	0.0264252	-0.197901	,815**	-,875**	-0.572185	-0.416161	-0.0635739	-,862**	-0.408142	,876**	-0.433928	-0.469236	0.445173
	Sig. (2-code)	0.253504	0.955331	0.678287	0.107182	0.955238	0.999182	0.50741	0.245583	0.115518	0.0023222	0.000840644	0.00155707	0.0130563	0.0100249	0.0100249	0.575239	0.0441556	0.354717	0.158512	0.0611086	0.114491	0.00733189	0.0275325	0.00990692	0.337671	0.00572604	0.000300852	0.0598198	0.224504	0.00839413	0.000154653	2.40989e-05	0.289321	5.94061e-05	0.144098	0.938527	0.559689	0.0022413	0.000419097	0.0658577	0.20298	0.852682	0.000635242	0.212711	0.000405445	0.182385	0.145377	0.170035
	N	11	11	11	11	9	11	11	11	11	11	11	11	11	11	11	11	11	10	11	11	11	11	11	11	11	11	11	11	11	11	11	11	11	11	11	11	11	11	11	11	11	11	11	11	11	11	11	11
StepLength_Norm	Pearson Correlation	-0.454801	0.0712029	0.349577	-0.588142	-0.0641937	-0.433385	-0.295442	0.0687427	-0.587014	-,831**	-,805**	-,802**	-,675*	-0.56207	-0.56207	-0.233072	-,704*	-0.397915	-0.0841473	-,603*	-0.322258	,700*	,748**	0.533795	0.387951	,795**	,789**	,659*	0.506793	,615*	,908**	-,836**	0.270214	,739**	0.350846	-0.0822021	0.587215	-0.521551	,710*	0.316977	,681*	-0.0761136	,647*	,610*	-0.521007	0.355071	0.436061	-0.0265001
	Sig. (2-code)	0.159881	0.835202	0.291972	0.057021	0.869674	0.182995	0.377751	0.840832	0.0576174	0.00153809	0.00278756	0.00297039	0.0228153	0.0719127	0.0719127	0.490376	0.0157037	0.254783	0.805697	0.0496984	0.333799	0.0165271	0.00815	0.0907898	0.238414	0.00342498	0.00392149	0.0275636	0.11162	0.0438803	0.000112485	0.00136079	0.421618	0.00939263	0.290103	0.810117	0.057511	0.0998873	0.0143927	0.342231	0.0209972	0.823984	0.0314574	0.0461666	0.100305	0.283928	0.180002	0.938353
	N	11	11	11	11	9	11	11	11	11	11	11	11	11	11	11	11	11	10	11	11	11	11	11	11	11	11	11	11	11	11	11	11	11	11	11	11	11	11	11	11	11	11	11	11	11	11	11	11
StrideLength_Norm	Pearson Correlation	-0.402511	0.038052	0.386658	-0.567954	-0.0953683	-0.407714	-0.271832	0.0736886	-0.549587	-,819**	-,788**	-,790**	-,661*	-0.560601	-0.560601	-0.238667	-,682*	-0.379046	-0.115338	-,627*	-0.341514	,704*	,755**	0.523479	0.339567	,773**	,772**	,663*	0.490084	0.590676	,905**	-,818**	0.300498	,742**	0.377837	-0.0272674	0.600328	-0.518162	,703*	0.312427	,680*	-0.117175	,639*	,637*	-0.50622	0.298532	0.408948	-0.0488285
	Sig. (2-code)	0.219706	0.911556	0.240117	0.0683471	0.807184	0.213238	0.418733	0.82952	0.079887	0.00202579	0.00396897	0.00381803	0.0268527	0.0728224	0.0728224	0.479716	0.0208278	0.280049	0.735595	0.0387568	0.304002	0.0156504	0.00722539	0.0984169	0.306946	0.00524374	0.00541071	0.0262745	0.125938	0.0556963	0.000125182	0.00210823	0.36925	0.00898497	0.251932	0.936571	0.0508435	0.102507	0.0157841	0.349584	0.0213075	0.731517	0.0343319	0.0350572	0.112093	0.372545	0.211721	0.886633
	N	11	11	11	11	9	11	11	11	11	11	11	11	11	11	11	11	11	10	11	11	11	11	11	11	11	11	11	11	11	11	11	11	11	11	11	11	11	11	11	11	11	11	11	11	11	11	11	11
StepWidth_Norm	Pearson Correlation	-0.0728844	-0.0376459	-0.107143	0.279901	-0.0642341	-0.080484	0.300364	,622*	0.143076	-0.120914	-0.0924149	-0.0460694	0.194784	-0.12717	-0.12717	-0.275406	-0.25341	-0.561468	0.165819	0.0743229	-0.0967539	-0.210845	-0.0883967	-0.0607602	-0.401313	0.19455	0.134321	-0.102877	0.147815	0.144227	0.0335918	-0.0794114	0.367288	-0.00200732	0.298936	0.191621	0.256485	0.274687	-0.0168837	-0.417166	0.363227	0.0303037	-0.137916	-0.228595	0.231098	0.0483788	0.584877	0.490467
	Sig. (2-code)	0.831357	0.912497	0.753861	0.404492	0.869592	0.814026	0.369473	0.0408356	0.674722	0.723235	0.786969	0.893006	0.566012	0.709441	0.709441	0.412395	0.45213	0.0912388	0.62607	0.828071	0.77718	0.533733	0.796059	0.859145	0.221211	0.566488	0.693766	0.763415	0.664486	0.672232	0.921894	0.816468	0.26649	0.995327	0.371866	0.572457	0.446471	0.413668	0.960704	0.201779	0.272219	0.929522	0.685928	0.498981	0.494163	0.887671	0.0587591	0.125597
	N	11	11	11	11	9	11	11	11	11	11	11	11	11	11	11	11	11	10	11	11	11	11	11	11	11	11	11	11	11	11	11	11	11	11	11	11	11	11	11	11	11	11	11	11	11	11	11	11
*. The correlation is significant at level 0.05 (2-code).
**. The correlation is significant at level 0.01 (2-code).
[truncated: 6 more columns]
